# Supplementary material for: Prey life‐history influences the evolution of egg mass and indirectly reproductive investment in a group of free‐living insect predators
Source: Ecol Evol. 2021 Dec 27;12(1):e8438. doi: 10.1002/ece3.8438 (PMC8796932; doi:10.1002/ece3.8438)
Supplement: Supplementary file 1 — Figure S1 [file ECE3-12-e8438-s001.zip]

Archive with 2 entries (2 files):
- ece38438-sup-0001-FigS1A.tiff
- ece38438-sup-0002-FigS1B.tiff
